# Supplementary material for: Identification of Intrinsically Disordered Proteins and Regions in a Non-Model Insect Species Ostrinia nubilalis (Hbn.)
Source: Biomolecules. 2022 Apr 18;12(4):592. doi: 10.3390/biom12040592 (PMC9029825; doi:10.3390/biom12040592)
Supplement: Supplementary file 1 [file biomolecules-12-00592-s001.zip]

Archive with 1 entries (1 files):
- biomolecules-1649382-supplementary.xlsx
