# Supplementary material for: Identification of Intrinsically Disordered Proteins and Regions in a Non-Model Insect Species Ostrinia nubilalis (Hbn.)
Source: Biomolecules. 2022 Apr 18;12(4):592. doi: 10.3390/biom12040592 (PMC9029825; doi:10.3390/biom12040592)
Supplement: Supplementary file 1 [file biomolecules-12-00592-s001.zip › biomolecules-1649382-supplementary.xlsx]

## Sheet: Sheet 1
Table S1. Identified proteins, their IDs, percental disorder content and number of long IDRs present in their sequences.
Protein IDs	Protein name	Percental disorder	Number of disordered segments (>=20aa)
>gi|913299164|ref|XP_013195286.1	PREDICTED: plasminogen activator inhibitor 1 RNA-binding protein-like	99.16	2
>gi|1199367725|ref|XP_021186912.1	altered inheritance of mitochondria protein 3 isoform X4	98.37	1
>gi|1247032014|gb|PCG68638.1	hypothetical protein B5V51_5005	98.11	0
>gi|389611269|dbj|BAM19246.1	high mobility group protein D	97.78	1
>gi|1073543835|gb|JAT89029.1	hypothetical protein g.9464	97.56	3
>gi|913308702|ref|XP_013184901.1	PREDICTED: uncharacterized protein LOC106130573	95.76	2
>gi|930667499|gb|KPJ08586.1	Mobility group protein 1A	95.6	0
>gi|930655653|gb|KPI97981.1	PDZ and LIM domain protein 3	94.54	2
>gi|1209688717|gb|OWR43964.1	PDZ and LIM domain protein 3	91.89	2
>gi|1199405128|ref|XP_021198140.1	titin isoform X2	91.44	15
>gi|1274142453|ref|XP_022816088.1	SH3 domain-binding glutamic acid-rich protein homolog	91.05	1
>gi|909570991|ref|XP_013141065.1	PREDICTED: cell wall protein RBR3-like	90.83	1
>gi|1199395740|ref|XP_021193049.1	uncharacterized protein LOC110378211	90.8	0
>gi|930670555|gb|KPJ11371.1	Endocuticle structural glycoprotein SgAbd-2	90.59	1
>gi|1199385650|ref|XP_021187555.1	Y-box factor homolog	88.43	1
>gi|930670453|gb|KPJ11269.1	SH3 domain-binding glutamic acid-rich protein-like	88	1
>gi|1344799120|ref|XP_023941936.1	SH3 domain-binding glutamic acid-rich protein homolog isoform X1	87.72	1
>gi|1200721077|ref|XP_021203094.1	protein DEK isoform X3	87.59	2
>gi|310688079|dbj|BAJ23431.1	small heat shock protein, partial	86.59	1
>gi|913317321|ref|XP_013189641.1	PREDICTED: centromere-associated protein E-like isoform X1	85.71	4
>gi|1200723691|ref|XP_021203861.1	PDZ and LIM domain protein 3 isoform X7	82.35	2
>gi|1199374807|ref|XP_021181617.1	programmed cell death protein 5	82	0
>gi|1200721267|ref|XP_021203153.1	myosin heavy chain, muscle-like	81.5	3
>gi|914561916|gb|KOB68446.1	putative NEDD8, partial	80.49	0
>gi|913297192|ref|XP_013187455.1	PREDICTED: endocuticle structural glycoprotein ABD-4-like	80	1
>gi|913296825|ref|XP_013185933.1	PREDICTED: PDZ and LIM domain protein Zasp-like	78.88	22
>gi|1247020204|gb|PCG62677.1	hypothetical protein B5V51_13909	78.6	1
>gi|1274126136|ref|XP_022827410.1	transcription factor BTF3 homolog 4	75.51	0
>gi|914573030|gb|KOB75700.1	Bicaudal	74.65	0
>gi|389611369|dbj|BAM19296.1	transcription factor btf3	74.34	0
>gi|1199385443|ref|XP_021187446.1	troponin T, skeletal muscle isoform X1	72.7	2
>gi|1073542005|gb|JAT88114.1	hypothetical protein g.1106	71.87	3
>gi|1344788198|ref|XP_023935992.1	uncharacterized protein LOC112044394	71.75	1
>gi|1073524555|gb|JAT79389.1	hypothetical protein g.1109	71.39	3
>gi|1247044311|gb|PCG78811.1	hypothetical protein B5V51_3015	71.05	1
>gi|913299721|ref|XP_013197365.1	PREDICTED: transcription factor BTF3 homolog 4-like	71.03	1
>gi|389608615|dbj|BAM17917.1	ciboulot	70.71	1
>gi|1199385455|ref|XP_021187453.1	troponin T, skeletal muscle isoform X5	70.61	3
>gi|768417292|ref|XP_011549274.1	PREDICTED: ubiquilin-1	70.21	5
>gi|225346689|gb|ACN86367.1	troponin T transcript variant B, partial	69.21	3
>gi|1199385461|ref|XP_021187456.1	troponin T, skeletal muscle isoform X7	68.47	2
>gi|768417882|ref|XP_011549601.1	PREDICTED: uncharacterized protein LOC105381545 isoform X2	68.35	1
>gi|910334574|ref|XP_013170721.1	PREDICTED: enolase-phosphatase E1	67.75	2
>gi|1209703089|gb|OWR53583.1	enolase-phosphatase e-1	67.21	0
>gi|910345312|ref|XP_013176513.1	PREDICTED: uncharacterized protein LOC106124416 isoform X2	66.46	6
>gi|913330402|ref|XP_013196723.1	PREDICTED: putative mediator of RNA polymerase II transcription subunit 26 isoform X2	65.28	2
>gi|914557261|gb|KOB66082.1	NADH:ubiquinone dehydrogenase, partial	65	1
>gi|909556029|ref|XP_013149537.1	PREDICTED: uncharacterized protein LOC106111891 isoform X2	64.61	6
>gi|943968358|ref|XP_014366069.1	PREDICTED: uncharacterized protein LOC106716920 isoform X2	64.44	5
>gi|1209689632|gb|OWR44511.1	cuticular protein RR-1 motif 24 precursor	64.29	1
>gi|509176697|gb|JAA86469.1	NEDD8 precursor	63.83	0
>gi|913295963|ref|XP_013201153.1	PREDICTED: uncharacterized protein LOC106143570	62.68	16
>gi|943968369|ref|XP_014366073.1	PREDICTED: glycogenin-2-like isoform X5	62.43	0
>gi|909569830|ref|XP_013140436.1	PREDICTED: tropomyosin-2 isoform X25	62.2	2
>gi|1129876153|gb|APT69914.1	apolipophorin 3	61.29	2
>gi|1200737760|ref|XP_021207763.1	LOW QUALITY PROTEIN: uncharacterized protein KIAA0754	61.14	3
>gi|95102918|gb|ABF51400.1	tropomyosin isoform 6	61.02	2
>gi|768417880|ref|XP_011549600.1	PREDICTED: uncharacterized protein LOC105381545 isoform X1	60.45	2
>gi|310688081|dbj|BAJ23432.1	small heat shock protein, partial	59.26	0
>gi|913305224|ref|XP_013183021.1	PREDICTED: tropomyosin-1	59.06	2
>gi|768414948|ref|XP_011548001.1	PREDICTED: cuticle protein 3-like	59.03	2
>gi|1274120671|ref|XP_022824405.1	tropomyosin-2 isoform X13	58.82	2
>gi|223671135|tpd|FAA00519.1	TPA: putative cuticle protein	58.7	1
>gi|1344801309|ref|XP_023943131.1	tropomyosin-1	58.27	1
>gi|930678560|gb|KPJ18492.1	Charged multivesicular body protein 4b	57.95	1
>gi|389610581|dbj|BAM18902.1	tropomyosin 1	57.65	2
>gi|909569818|ref|XP_013140429.1	PREDICTED: tropomyosin-2 isoform X20	57.65	2
>gi|910332810|ref|XP_013169769.1	PREDICTED: tropomyosin-2 isoform X12	57.65	2
>gi|509160695|gb|JAA78468.1	Tropomyosin-1	57.49	1
>gi|1199371993|ref|XP_021201113.1	tropomyosin-1	57.09	1
>gi|1274120926|ref|XP_022824546.1	tropomyosin-1	57.09	1
>gi|913296776|ref|XP_013185738.1	PREDICTED: nascent polypeptide-associated complex subunit alpha	55.8	1
>gi|1199402225|ref|XP_021196557.1	nucleoplasmin-like protein isoform X1	55.06	0
>gi|512928051|ref|XP_004931487.1	transcription elongation factor spt5	55.03	0
>gi|768428344|ref|XP_011555305.1	PREDICTED: transcription elongation factor spt5-like	54.45	0
>gi|827536215|ref|XP_012548522.1	paxillin isoform X5	54.23	1
>gi|909569828|ref|XP_013140435.1	PREDICTED: tropomyosin-2 isoform X24	53.94	1
>gi|909569814|ref|XP_013140427.1	PREDICTED: tropomyosin-2 isoform X18	53.33	1
>gi|1247019438|gb|PCG62452.1	hypothetical protein B5V51_14401, partial	53.11	1
>gi|1274145244|ref|XP_022833034.1	uncharacterized protein LOC111360962	51.33	3
>gi|768417884|ref|XP_011549602.1	PREDICTED: uncharacterized protein LOC105381545 isoform X3	51.08	1
>gi|1274132497|ref|XP_022830895.1	histone-binding protein N1/N2	51.07	2
>gi|1229726635|ref|XP_022126100.1	ATPase inhibitor mai-2, mitochondrial-like	50.67	0
>gi|1247032187|gb|PCG68776.1	hypothetical protein B5V51_4879	50.52	1
>gi|1200731704|ref|XP_012549084.2	uncharacterized protein LOC101737027	50	2
>gi|1229714931|ref|XP_022119652.1	protein 4.1 homolog isoform X4	49.23	5
>gi|909567915|ref|XP_013139388.1	PREDICTED: uncharacterized protein LOC106104002 isoform X2	49.02	1
>gi|1274125839|ref|XP_022827247.1	myosin regulatory light chain 2	48.41	1
>gi|1274124064|ref|XP_022826264.1	triadin	47.97	2
>gi|87248465|gb|ABD36285.1	calmodulin	47.9	1
>gi|914551131|gb|KOB63482.1	Hsc70-interacting protein 1, partial	46.88	0
>gi|56378319|dbj|BAD74196.1	heat shock protein hsp20.1	45.95	0
>gi|913305167|ref|XP_013182996.1	PREDICTED: tropomyosin-1, isoforms 9A/A/B isoform X15	45.5	2
>gi|1344786118|ref|XP_023935235.1	small glutamine-rich tetratricopeptide repeat-containing protein alpha-like	44.61	1
>gi|154091278|gb|ABS57447.1	heat shock protein hsp21.4	43.95	1
>gi|301070146|gb|ADK55519.1	small heat shock protein	43.95	1
>gi|1344787568|ref|XP_023935660.1	calmodulin isoform X1	43.9	1
>gi|768425560|ref|XP_011553786.1	PREDICTED: calmodulin isoform X1	43.9	1
>gi|913330906|ref|XP_013197002.1	PREDICTED: THO complex subunit 4-like isoform X2	43.78	0
>gi|1199380164|ref|XP_021184554.1	heat shock protein 30C isoform X2	43.68	1
>gi|1199380168|ref|XP_021184557.1	heat shock protein beta-1 isoform X4	43.59	1
>gi|1227249851|gb|ASQ43200.1	HSP21.3	43.59	1
>gi|1344803839|ref|XP_023944522.1	cuticle protein 3-like	43.11	2
>gi|909573303|ref|XP_013142305.1	PREDICTED: glucosidase 2 subunit beta	42.28	2
>gi|913304353|ref|XP_013201133.1	PREDICTED: calreticulin	42.12	2
>gi|1274143161|ref|XP_022816470.1	uncharacterized protein LOC111349552	42.11	2
>gi|913320015|ref|XP_013191103.1	PREDICTED: dihydrolipoyllysine-residue succinyltransferase component of 2-oxoglutarate dehydrogenase complex, mitochondrial-like	41.84	3
>gi|1240952594|gb|ASZ00086.1	CRT1	41.69	2
>gi|1209689633|gb|OWR44512.1	cuticular protein RR-1 motif 23 precursor	40.28	1
>gi|509176943|gb|JAA86592.1	squid, partial	39.6	1
>gi|768433482|ref|XP_011558108.1	PREDICTED: myosin heavy chain, muscle isoform X17	39.16	14
>gi|768433454|ref|XP_011558094.1	PREDICTED: myosin heavy chain, muscle isoform X3	38.97	14
>gi|930657027|gb|KPI99349.1	Myosin heavy chain, muscle	38.69	13
>gi|910322582|ref|XP_013164295.1	PREDICTED: myosin heavy chain, muscle isoform X27	38.66	13
>gi|1344769569|ref|XP_023953905.1	myosin heavy chain, muscle isoform X34	38.24	14
>gi|1344769559|ref|XP_023953898.1	myosin heavy chain, muscle isoform X29	38.14	14
>gi|914576114|gb|KOB78041.1	TPPP family protein	38.05	1
>gi|768433494|ref|XP_011558114.1	PREDICTED: myosin heavy chain, muscle isoform X23	37.84	14
>gi|913326121|ref|XP_013194453.1	PREDICTED: myosin heavy chain, muscle isoform X4	37.47	14
>gi|1274137913|ref|XP_022837917.1	myosin heavy chain, muscle isoform X16	37.33	12
>gi|943947525|ref|XP_014356875.1	PREDICTED: calumenin-B	37.33	1
>gi|1274137895|ref|XP_022837907.1	myosin heavy chain, muscle isoform X7	37.29	12
>gi|1073545359|gb|JAT89791.1	hypothetical protein g.14074	37.2	13
>gi|154091255|gb|ABS57437.1	ribosomal protein P2	37.04	0
>gi|509159607|gb|JAA77924.1	ribosomal protein L15, partial	36.97	1
>gi|512922426|ref|XP_004930117.1	tumor protein D54 isoform X4	36.93	0
>gi|1274137959|ref|XP_022837941.1	myosin heavy chain, muscle isoform X39	36.57	12
>gi|512909109|ref|XP_004926842.1	centromere protein F isoform X5	35.58	0
>gi|768413411|ref|XP_011568823.1	PREDICTED: perilipin-4 isoform X11	35.24	1
>gi|164451507|gb|ABY56688.1	troponin I	34.43	0
>gi|1199369878|ref|XP_021198293.1	moesin/ezrin/radixin homolog 1	34.24	2
>gi|225346695|gb|ACN86370.1	troponin I transcript variant C	33.88	0
>gi|768425224|ref|XP_011553602.1	PREDICTED: RNA-binding protein Rsf1-like, partial	33.77	0
>gi|913325890|ref|XP_013194329.1	PREDICTED: pupal cuticle protein 36-like	33.65	1
>gi|1199370454|ref|XP_021200265.1	perilipin-4-like isoform X29	33.52	3
>gi|930680475|gb|KPJ20161.1	RNA-binding protein squid	33.2	1
>gi|913326808|ref|XP_013194833.1	PREDICTED: high mobility group protein D-like	32.92	0
>gi|1209692075|gb|OWR46049.1	DNA supercoiling factor precursor	31.27	0
>gi|1073544341|gb|JAT89282.1	hypothetical protein g.6721	30.51	0
>gi|509182031|gb|JAA89136.1	ubiquitin-like protein SMT3	30	0
>gi|913310211|ref|XP_013185732.1	PREDICTED: troponin I isoform X3	29.94	0
>gi|1274138749|ref|XP_022814070.1	cold shock domain-containing protein CG9705	29.9	0
>gi|1344787582|ref|XP_023935668.1	superoxide dismutase	29.84	1
>gi|512913407|ref|XP_004927888.1	97 kDa heat shock protein isoform X2	29.72	3
>gi|1274129090|ref|XP_022829027.1	troponin I isoform X10	29.38	0
>gi|1274098729|ref|XP_022834647.1	perilipin-4-like isoform X39	29.11	3
>gi|1274098717|ref|XP_022834640.1	perilipin-4-like isoform X33	28.94	3
>gi|768413413|ref|XP_011568824.1	PREDICTED: perilipin-4 isoform X12	28.43	1
>gi|1209694906|gb|OWR47823.1	60S acidic ribosomal protein P2	28.05	0
>gi|1199386242|ref|XP_021187882.1	FK506-binding protein 2 isoform X1	28.02	1
>gi|909578817|ref|XP_013145279.1	PREDICTED: perilipin-4 isoform X9	27.8	4
>gi|160947856|gb|ABX54737.1	elongation factor 1 beta'	27.46	1
>gi|909578821|ref|XP_013145281.1	PREDICTED: perilipin-4 isoform X11	27.36	3
>gi|913313869|ref|XP_013187732.1	PREDICTED: protein lethal(2)essential for life-like isoform X1	27.33	0
>gi|1274098703|ref|XP_022834633.1	perilipin-4-like isoform X26	27.17	3
>gi|913310213|ref|XP_013185733.1	PREDICTED: troponin I isoform X4	27.12	0
>gi|1200726219|ref|XP_021204587.1	heat shock 70 kDa protein cognate 5-like	26.82	3
>gi|1209699377|gb|OWR50911.1	ubiquitin protein SMT3	26.67	0
>gi|302202624|gb|ADL09420.1	myosin light chain 2	26.01	0
>gi|395144563|gb|AFN52772.1	heat shock protein 70-5	25.91	3
>gi|1247023553|gb|PCG63824.1	hypothetical protein B5V51_11679	25.89	2
>gi|453040571|gb|AGG19546.1	elongation factor-1 alpha, partial	25.71	0
>gi|1344808571|ref|XP_023947079.1	elongation factor 1-beta'	25.13	1
>gi|1274129062|ref|XP_022829011.1	97 kDa heat shock protein isoform X2	24.9	2
>gi|913309461|ref|XP_013185319.1	PREDICTED: myophilin	24.46	1
>gi|1199406476|ref|XP_021198861.1	heat shock 70 kDa protein cognate 5 isoform X4	23.86	2
>gi|512922422|ref|XP_004930116.1	uncharacterized protein LOC101736197 isoform X3	23.74	0
>gi|913317562|ref|XP_013189772.1	PREDICTED: elongation factor 1-beta'	23.44	1
>gi|431823345|gb|AGA84515.1	FK506-binding protein	23.24	1
>gi|1199375854|ref|XP_021182189.1	synaptic vesicle membrane protein VAT-1 homolog-like isoform X4	22.22	0
>gi|1199386244|ref|XP_021187883.1	FK506-binding protein 2 isoform X2	21.62	0
>gi|1073530827|gb|JAT82525.1	hypothetical protein g.6129	21.29	1
>gi|573033198|gb|AHF81959.1	heat shock protein 70	21.27	2
>gi|913314922|ref|XP_013188314.1	PREDICTED: 60S acidic ribosomal protein P2	20.99	0
>gi|47232576|dbj|BAD18974.1	heat shock protein Hsp70	19.54	1
>gi|20563125|dbj|BAB92074.1	heat shock cognate protein	19.39	1
>gi|930673901|gb|KPJ14331.1	Heat shock 70 kDa protein cognate 3	19.33	0
>gi|930653035|gb|KPI95373.1	Heat shock 70 kDa protein cognate 3	19.17	0
>gi|913323627|ref|XP_013193087.1	PREDICTED: inter-alpha-trypsin inhibitor heavy chain H4-like	18.83	3
>gi|324499424|gb|ADR00357.2	heat shock 70 kDa cognate protein	18.78	1
>gi|914559265|gb|KOB67016.1	60S acidic ribosomal protein P1	18.75	0
>gi|1266848742|gb|ATL76715.1	heat shock protein 70	18.64	2
>gi|1344765593|ref|XP_023955221.1	60S acidic ribosomal protein P1	18.29	0
>gi|768434244|ref|XP_011558522.1	PREDICTED: tolloid-like protein 1	17.81	4
>gi|914570455|gb|KOB73829.1	Transgelin, partial	17.8	1
>gi|768433923|ref|XP_011558348.1	PREDICTED: myosin-2 essential light chain-like isoform X2	17.09	0
>gi|943973522|ref|XP_014368136.1	PREDICTED: paxillin	16.98	1
>gi|519900664|gb|AGP04177.1	SKP1	16.67	0
>gi|664645406|gb|AIF32085.1	elongation factor-1 alpha, partial	16.44	0
>gi|534289271|gb|AGU16453.1	imaginal discs growth factor	16.3	0
>gi|87248487|gb|ABD36296.1	microtubule-associated protein RP/EB family member 3	16.05	1
>gi|1073530805|gb|JAT82514.1	hypothetical protein g.6724	16	0
>gi|304368175|gb|ADM26737.1	heat shock protein 90	15.89	1
>gi|1199387712|ref|XP_021188678.1	filamin-A	15.79	2
>gi|943960538|ref|XP_014362821.1	PREDICTED: flexible cuticle protein 12-like	15.79	0
>gi|302138538|gb|ADK94698.1	heat shock protein 70	15.69	1
>gi|300873134|gb|ADK39311.1	heat shock protein 70	15.28	1
>gi|4587234|dbj|BAA76675.1	ubiquitin/79aa fusion protein	15.2	0
>gi|116090821|gb|ABJ55992.1	ribosomal protein S3	15.17	0
>gi|1247046197|gb|PCG80556.1	hypothetical protein B5V51_6291	14.66	6
>gi|1274100089|ref|XP_022835395.1	inorganic pyrophosphatase	14.56	0
>gi|1199390527|ref|XP_021190212.1	ATP synthase subunit delta, mitochondrial	14.5	0
>gi|910335329|ref|XP_013171125.1	PREDICTED: ATP synthase-coupling factor 6, mitochondrial	14.47	0
>gi|930649772|gb|KPI92118.1	ATP synthase-coupling factor 6, mitochondrial	14.47	0
>gi|9725|emb|CAA37599.1	unnamed protein product	14.4	0
>gi|913335199|ref|XP_013199352.1	PREDICTED: myotrophin-like	13.95	0
>gi|910327251|ref|XP_013166797.1	PREDICTED: heat shock 70 kDa protein cognate 3	13.86	0
>gi|913304129|ref|XP_013201044.1	PREDICTED: filamin-A isoform X3	13.79	2
>gi|1229699363|ref|XP_022130047.1	myosin-2 essential light chain isoform X2	13.68	0
>gi|95103128|gb|ABF51505.1	nonmuscle myosin essential light chain	13.68	0
>gi|1229708201|ref|XP_022115946.1	filamin-A isoform X4	13.67	1
>gi|692190410|gb|AIR96005.1	hemolin	13.61	0
>gi|85726208|gb|ABC79625.1	imaginal disc growth factor-like protein	13.4	0
>gi|1344794312|ref|XP_023939326.1	polyubiquitin	13.01	0
>gi|56462126|gb|AAV91346.1	cuticle protein 1	12.99	0
>gi|944554433|gb|ALM00443.1	elongation factor 1 alpha, partial	12.62	0
>gi|909560947|ref|XP_013135583.1	PREDICTED: AMP deaminase 2 isoform X4	12.6	1
>gi|1073544389|gb|JAT89306.1	hypothetical protein g.8643	12.31	2
>gi|1274140708|ref|XP_022815137.1	ATP synthase subunit delta, mitochondrial	12.21	0
>gi|827554447|ref|XP_012548794.1	polyubiquitin	12.2	0
>gi|224984960|gb|ACN74317.1	elongation factor-1 alpha, partial	11.75	0
>gi|49532886|dbj|BAD26678.1	Diazepam binding inhibitor-like protein	11.67	0
>gi|913304123|ref|XP_013201042.1	PREDICTED: filamin-A isoform X2	11.65	1
>gi|1199401893|ref|XP_021196374.1	chitinase-like protein EN03 isoform X4	11.41	0
>gi|1229712609|ref|XP_022118372.1	ATP synthase subunit delta, mitochondrial	11.28	0
>gi|512932844|ref|XP_004932644.1	cytosolic purine 5'-nucleotidase isoform X1	11.26	0
>gi|768408356|ref|XP_011568549.1	PREDICTED: glutamine synthetase 2 cytoplasmic	10.83	0
>gi|56462266|gb|AAV91416.1	troponin C 2	10.74	0
>gi|509182065|gb|JAA89153.1	alpha Spectrin	10.72	1
>gi|913301138|ref|XP_013199896.1	PREDICTED: probable aconitate hydratase, mitochondrial	10.71	1
>gi|13172895|gb|AAK14239.1	polyubiquitin GmUblast, partial	10.64	0
>gi|398025475|gb|AFO70209.1	heat shock protein 70	10.25	1
>gi|283856165|gb|ADB45332.1	actin, partial	10.24	0
>gi|943969664|ref|XP_014366589.1	PREDICTED: catalase	10.06	0
>gi|1344789999|ref|XP_023936980.1	troponin C	9.92	0
>gi|17901818|gb|AAL47694.1	32 kDa ferritin subunit	9.9	0
>gi|768441494|ref|XP_011562476.1	PREDICTED: cytosolic purine 5'-nucleotidase isoform X3	9.84	0
>gi|1274130128|ref|XP_022829609.1	muscle-specific protein 20	9.74	0
>gi|298402911|gb|ADI82775.1	fatty-acyl CoA reductase 2	9.73	1
>gi|1274142233|ref|XP_022815968.1	phosphoribosylformylglycinamidine synthase	9.71	1
>gi|829580863|gb|AKL78863.1	glutamine synthetase 2	9.71	0
>gi|1199392262|ref|XP_021191155.1	myosin-2 essential light chain isoform X1	9.46	0
>gi|1109380910|gb|APG22114.1	glyceraldhyde-3-phosphate dehydrogenase, partial	9.41	0
>gi|1344767459|ref|XP_023943590.1	NADP-dependent malic enzyme-like isoform X2	9.29	0
>gi|768423457|ref|XP_011552636.1	PREDICTED: uncharacterized protein LOC105384144	9.23	0
>gi|1344791501|ref|XP_023937804.1	paramyosin, long form isoform X1	9.1	1
>gi|768427793|ref|XP_011555005.1	PREDICTED: phosphatidylethanolamine-binding protein homolog F40A3.3-like	9.03	0
>gi|910337365|ref|XP_013172246.1	PREDICTED: probable aconitate hydratase, mitochondrial	8.97	1
>gi|1199400000|ref|XP_021195352.1	60 kDa heat shock protein, mitochondrial-like	8.86	0
>gi|913297886|ref|XP_013190082.1	PREDICTED: 60 kDa heat shock protein, mitochondrial	8.86	0
>gi|1209703698|gb|OWR54036.1	elongation factor 1 alpha	8.78	0
>gi|1344766481|ref|XP_023938321.1	cytosolic purine 5'-nucleotidase isoform X5	8.78	0
>gi|1229709761|ref|XP_022116798.1	transitional endoplasmic reticulum ATPase TER94	8.77	1
>gi|1344768920|ref|XP_023951270.1	2-oxoglutarate dehydrogenase, mitochondrial isoform X3	8.68	0
>gi|1199377356|ref|XP_021183018.1	transitional endoplasmic reticulum ATPase TER94	8.63	1
>gi|1247040255|gb|PCG75208.1	hypothetical protein B5V51_12078	8.63	1
>gi|509179193|gb|JAA87717.1	malate dehydrogenase	8.58	1
>gi|307643791|gb|ADN82712.1	glyceraldhyde-3-phosphate dehydrogenase, partial	8.5	0
>gi|56462140|gb|AAV91353.1	ATP synthase 1	8.4	0
>gi|1344768918|ref|XP_023951264.1	2-oxoglutarate dehydrogenase, mitochondrial isoform X2	8.25	0
>gi|509180385|gb|JAA88313.1	glutamate carboxypeptidase	8.22	0
>gi|1080121840|gb|AOW69944.1	arginine kinase, partial	7.93	0
>gi|183979237|dbj|BAG30780.1	muscle protein 20-like protein	7.79	0
>gi|909575633|ref|XP_013143559.1	PREDICTED: probable aconitate hydratase, mitochondrial	7.65	1
>gi|1274123738|ref|XP_022826086.1	myosin light chain alkali isoform X2	7.5	0
>gi|1274142289|ref|XP_022815999.1	calcyphosin-like protein isoform X3	7.49	0
>gi|930680712|gb|KPJ20345.1	Cytochrome b-c1 complex subunit 6, mitochondrial	7.41	0
>gi|1209695495|gb|OWR48215.1	myosin light chain	7.36	0
>gi|1026717981|gb|AND62019.1	arginine kinase, partial	7.25	0
>gi|943962612|ref|XP_014363688.1	PREDICTED: phosphoribosylformylglycinamidine synthase	7.23	1
>gi|1229715550|ref|XP_022119994.1	muscle-specific protein 20	7.22	0
>gi|310688069|dbj|BAJ23426.1	troponin I, partial	7.14	0
>gi|512915932|ref|XP_004928508.1	cytosolic non-specific dipeptidase	7.06	0
>gi|332656266|gb|AEE81811.1	translationally controlled tumor protein	7.04	0
>gi|930655539|gb|KPI97867.1	Phosphoribosylformylglycinamidine synthase	7.01	1
>gi|768408751|ref|XP_011549059.1	PREDICTED: uncharacterized protein LOC105381104	6.96	0
>gi|1073525825|gb|JAT80024.1	hypothetical protein g.3530	6.93	0
>gi|1344796420|ref|XP_023940466.1	fumarate hydratase, mitochondrial-like isoform X2	6.92	0
>gi|509182381|gb|JAA89311.1	14-3-3epsilon	6.9	0
>gi|606236564|gb|AHW40461.1	actin, partial	6.78	0
>gi|1209686251|gb|OWR42396.1	voltage-dependent anion-selective channel	6.76	0
>gi|768444344|ref|XP_011564019.1	PREDICTED: probable malate dehydrogenase, mitochondrial	6.75	0
>gi|1142971246|gb|AQM36767.1	prophenoloxidase PPO1b	6.72	0
>gi|1229696761|ref|XP_022122951.1	NADP-dependent malic enzyme isoform X3	6.7	0
>gi|9622562|gb|AAF89848.1	elongation factor-1 alpha, partial	6.64	0
>gi|943976177|ref|XP_014369229.1	PREDICTED: prosaposin	6.63	1
>gi|913311017|ref|XP_013186170.1	PREDICTED: larval cuticle protein A2B-like	6.51	0
>gi|1199407888|ref|XP_021199627.1	inorganic pyrophosphatase	6.49	0
>gi|1142971244|gb|AQM36766.1	prophenoloxidase PPO3	6.43	0
>gi|768408627|ref|XP_011548395.1	PREDICTED: apolipophorins-like	6.37	0
>gi|512929795|ref|XP_004931911.1	phosphoribosylformylglycinamidine synthase	6.34	1
>gi|604918997|gb|AHV85213.1	fructose-bisphosphate aldolase, partial	6.29	0
>gi|914544842|gb|KOB58235.1	putative phosphatidylethanolamine-binding protein isoform 1	6.23	0
>gi|1274120390|ref|XP_022829707.1	peroxiredoxin 1 isoform X4	6.06	0
>gi|1342570224|gb|AVC05622.1	thioredoxin peroxidase	6.06	0
>gi|1344768924|ref|XP_023951285.1	2-oxoglutarate dehydrogenase, mitochondrial isoform X5	5.98	0
>gi|943961378|ref|XP_014363166.1	PREDICTED: fructose-bisphosphate aldolase isoform X2	5.85	0
>gi|1209703681|gb|OWR54021.1	14-3-3 protein zeta	5.82	0
>gi|1247037621|gb|PCG72988.1	hypothetical protein B5V51_263	5.78	0
>gi|532235158|gb|AGT95925.1	beta1-3 glucan recognition protein	5.73	1
>gi|1274120388|ref|XP_022829699.1	peroxiredoxin 1 isoform X3	5.71	0
>gi|22450121|emb|CAD33827.1	glyceraldehyde-3-phosphate dehydrogenase	5.63	0
>gi|453040569|gb|AGG19545.1	elongation factor-1 alpha, partial	5.63	0
>gi|1274134124|ref|XP_022831380.1	14-3-3 protein epsilon	5.6	0
>gi|95102932|gb|ABF51407.1	tyrosine 3-monooxygenase/tryptophan 5-monooxygenase activation protein epsilon polypeptide	5.6	0
>gi|913302038|ref|XP_013200245.1	PREDICTED: pyruvate kinase-like isoform X3	5.57	0
>gi|723048492|gb|AIX48027.1	arginine kinase	5.54	0
>gi|692190330|gb|AIR95999.1	immulectin-3	5.5	0
>gi|930652424|gb|KPI94763.1	14-3-3 protein zeta	5.42	0
>gi|1209704070|gb|OWR54238.1	prolyl endopeptidase like protein	5.33	0
>gi|943977613|ref|XP_014369842.1	PREDICTED: proteasome subunit alpha type-3 isoform X2	5.33	0
>gi|914571621|gb|KOB74701.1	Pyrroline-5-carboxylate dehydrogenase	5.31	0
>gi|1073547549|gb|JAT90886.1	hypothetical protein g.14384	5.28	0
>gi|1274122204|ref|XP_022825251.1	flexible cuticle protein 12-like	5.26	0
>gi|50284382|emb|CAH04122.1	ribsomal protein S3e, partial	5.26	0
>gi|1274142287|ref|XP_022815998.1	calcyphosin-like protein isoform X2	5.13	0
>gi|910341965|ref|XP_013174709.1	PREDICTED: apolipophorins	5.08	1
>gi|604919017|gb|AHV85214.1	cytochrome C, partial	5.06	0
>gi|909554792|ref|XP_013148878.1	PREDICTED: apolipophorins	5.05	1
>gi|95103088|gb|ABF51485.1	translation elongation factor 2	5.04	0
>gi|930680673|gb|KPJ20323.1	Delta-1-pyrroline-5-carboxylate dehydrogenase, mitochondrial	5.03	0
>gi|604919071|gb|AHV85216.1	glyceraldehyde-3-phosphate dehydrogenase, partial	4.97	0
>gi|1344795101|ref|XP_023939757.1	translation elongation factor 2	4.91	0
>gi|310688065|dbj|BAJ23424.1	heat shock cognate protein, partial	4.86	0
>gi|1344791965|ref|XP_023938058.1	probable malate dehydrogenase, mitochondrial	4.81	0
>gi|913306978|ref|XP_013183950.1	PREDICTED: arginine kinase	4.79	0
>gi|914570610|gb|KOB73939.1	Tubulin beta chain	4.77	0
>gi|1344800018|ref|XP_023942428.1	ATP synthase subunit beta, mitochondrial	4.75	0
>gi|1274109932|ref|XP_022819717.1	troponin C-like isoform X1	4.65	0
>gi|90309026|gb|ABA43638.2	glyceraldehyde-3-phosphate dehydrogenase	4.64	0
>gi|1142971248|gb|AQM36768.1	prophenoloxidase PPO1a	4.59	0
>gi|125743198|gb|ABN54797.1	lysozyme precursor	4.55	0
>gi|315507105|gb|ADU33188.1	lysozyme	4.55	0
>gi|913307502|ref|XP_013184239.1	PREDICTED: malate dehydrogenase, mitochondrial	4.47	0
>gi|218436706|dbj|BAH03386.1	acetyltransferase 1	4.37	0
>gi|930659547|gb|KPJ01614.1	Glutamate synthase	4.37	1
>gi|1199406074|ref|XP_021198653.1	uncharacterized protein LOC110382369	4.31	0
>gi|1200724532|ref|XP_021204087.1	LOW QUALITY PROTEIN: fumarate hydratase, mitochondrial	4.26	0
>gi|1209689553|gb|OWR44465.1	putative 5-aminoimidazole-4-carboxamide ribonucleotide formyltransferase/IMP cyclohydrolase	4.26	0
>gi|913304261|ref|XP_013201095.1	PREDICTED: glutamate synthase	4.23	1
>gi|1247033936|gb|PCG70071.1	hypothetical protein B5V51_3389	4.13	0
>gi|1315684889|emb|SJX66962.1	Arginine Kinase, partial	4.03	0
>gi|764120754|gb|AJR20990.1	phosphoglucose-6-isomerase	3.99	0
>gi|389611746|dbj|BAM19453.1	phosphatidylethanolamine-binding protein, partial	3.97	0
>gi|752854585|gb|AJG43848.1	glyceraldehyde-3 phosphate dehydrogenase	3.97	0
>gi|113376731|gb|ABC59699.2	prophenoloxidase	3.93	0
>gi|1199389323|ref|XP_021189554.1	troponin C-like isoform X1	3.88	0
>gi|768416590|ref|XP_011548893.1	PREDICTED: tubulin beta-1 chain, partial	3.86	0
>gi|183979235|dbj|BAG30779.1	eukaryotic initiation factor 5A	3.85	0
>gi|6469515|gb|AAF13315.1	translation initiation factor 5A	3.85	0
>gi|913302041|ref|XP_013200246.1	PREDICTED: pyruvate kinase-like isoform X4	3.85	0
>gi|913329488|ref|XP_013196226.1	PREDICTED: translation elongation factor 2	3.81	0
>gi|1274133348|ref|XP_022830383.1	cytoplasmic aconitate hydratase-like	3.76	0
>gi|509177035|gb|JAA86638.1	cyclophilin-like protein	3.7	0
>gi|768410408|ref|XP_011557992.1	PREDICTED: acetyl-CoA hydrolase	3.68	0
>gi|913331034|ref|XP_013197071.1	PREDICTED: electron transfer flavoprotein subunit alpha, mitochondrial	3.68	0
>gi|1229704905|ref|XP_022114132.1	cytoplasmic aconitate hydratase-like	3.6	0
>gi|1344807153|ref|XP_023946306.1	apolipophorins	3.57	0
>gi|1247027801|gb|PCG65865.1	hypothetical protein B5V51_8528	3.54	0
>gi|930668815|gb|KPJ09820.1	Tubulin beta-1 chain	3.54	0
>gi|930672455|gb|KPJ13039.1	putative malate dehydrogenase, mitochondrial	3.54	0
>gi|930672285|gb|KPJ12903.1	NADP-dependent malic enzyme	3.5	0
>gi|7272336|gb|AAF44717.1	ferritin	3.47	0
>gi|389610631|dbj|BAM18927.1	protein disulfide isomerase	3.44	0
>gi|334363041|gb|AEG78682.1	actin, partial	3.42	0
>gi|1199407104|ref|XP_021199208.1	delta-1-pyrroline-5-carboxylate dehydrogenase, mitochondrial	3.36	0
>gi|1229730010|ref|XP_022127965.1	acyl-CoA-binding protein homolog	3.33	0
>gi|95102940|gb|ABF51411.1	H+ transporting ATP synthase beta subunit isoform 2	3.31	0
>gi|1229706496|ref|XP_022115009.1	fructose-bisphosphate aldolase isoform X1	3.23	0
>gi|909550401|ref|XP_013134835.1	PREDICTED: LOW QUALITY PROTEIN: glutamate synthase	3.21	1
>gi|1226042997|gb|ASO76386.1	phosphoribosylaminoimidazole carboxylase, partial	3.15	0
>gi|1229729833|ref|XP_022127868.1	phosphoglycerate mutase 1	3.11	0
>gi|389611075|dbj|BAM19148.1	arginine kinase	3.08	0
>gi|1229711980|ref|XP_022118029.1	glutamate dehydrogenase, mitochondrial	3.05	0
>gi|1199368072|ref|XP_021188761.1	bifunctional purine biosynthesis protein PURH	3.01	0
>gi|1229706500|ref|XP_022115012.1	fructose-bisphosphate aldolase isoform X3	3.01	0
>gi|827551535|ref|XP_012547641.1	probable methylmalonate-semialdehyde dehydrogenase	3	0
>gi|748585133|dbj|BAQ21256.1	hypothetical protein, partial	2.97	0
>gi|1344778761|ref|XP_023934658.1	pyruvate kinase-like isoform X1	2.96	0
>gi|930679072|gb|KPJ18989.1	Peptidyl-prolyl cis-trans isomerase	2.96	0
>gi|525328685|gb|AGR44806.1	actin-4	2.89	0
>gi|136206|sp|P22297.1	RecName: Full=Transferrin; Flags: Precursor	2.76	0
>gi|1209700563|gb|OWR51763.1	aspartate aminotransferase	2.75	0
>gi|1229724574|ref|XP_022124974.1	aspartate aminotransferase, mitochondrial	2.74	0
>gi|509170985|gb|JAA83613.1	Myosin light chain 2	2.74	0
>gi|440211673|gb|AGB91643.1	putative enolase protein, partial	2.73	0
>gi|1044330070|gb|ANT47385.1	actin, partial	2.68	0
>gi|913299270|ref|XP_013195616.1	PREDICTED: calcium-transporting ATPase sarcoplasmic/endoplasmic reticulum type isoform X2	2.68	0
>gi|914573454|gb|KOB75992.1	Apolipophorin protein	2.63	0
>gi|1073537969|gb|JAT86096.1	hypothetical protein g.12596	2.6	0
>gi|157927723|gb|ABW03225.1	beta actin	2.6	0
>gi|307695423|gb|ADN84927.1	actin	2.6	0
>gi|525328785|gb|AGR44856.1	actin-4	2.6	0
>gi|950793330|gb|ALN40249.1	actin, partial	2.6	0
>gi|1209704619|gb|OWR54552.1	transferrin	2.58	0
>gi|768413681|ref|XP_011568970.1	PREDICTED: phosphoglycerate kinase	2.55	0
>gi|1209705157|gb|OWR54942.1	Bm8 interacting protein 2d-4 precursor	2.54	0
>gi|1209690035|gb|OWR44762.1	Citrate synthase	2.53	0
>gi|909565681|ref|XP_013138168.1	PREDICTED: D-beta-hydroxybutyrate dehydrogenase, mitochondrial	2.51	0
>gi|1209697287|gb|OWR49404.1	hypothetical protein KGM_208650	2.35	0
>gi|1274129045|ref|XP_022829002.1	T-complex protein 1 subunit beta	2.28	0
>gi|913297916|ref|XP_013190181.1	PREDICTED: phosphoglucomutase	2.27	0
>gi|1344778763|ref|XP_023934659.1	pyruvate kinase-like isoform X2	2.21	0
>gi|12025459|gb|AAG45936.1	protein disulfide isomerase	2.16	0
>gi|1274109265|ref|XP_022819344.1	calcium-transporting ATPase sarcoplasmic/endoplasmic reticulum type isoform X3	2.16	0
>gi|1274107411|ref|XP_022818339.1	UDP-glucose 4-epimerase isoform X2	2.15	0
>gi|913319192|ref|XP_013190659.1	PREDICTED: protein disulfide-isomerase-like	2.15	0
>gi|914566887|gb|KOB71344.1	Uncharacterized protein OBRU01_13911	2.15	0
>gi|389608167|dbj|BAM17695.1	alpha-tubulin	2.14	0
>gi|604918896|gb|AHV85208.1	glutathione-S transferase, partial	2.13	0
>gi|930671798|gb|KPJ12503.1	Tubulin alpha chain	2.12	0
>gi|930649302|gb|KPI91650.1	Calcium-transporting ATPase sarcoplasmic/endoplasmic reticulum type	2.09	0
>gi|1274118417|ref|XP_022819318.1	multifunctional protein ADE2	2.03	0
>gi|255661412|gb|ACU25861.1	sarco/endoplasmic reticulum calcium ATPase	2.01	0
>gi|95102552|gb|ABF51214.1	aspartate aminotransferase	2	0
>gi|909559958|ref|XP_013135052.1	PREDICTED: ATP-dependent 6-phosphofructokinase isoform X1	1.99	0
>gi|604918941|gb|AHV85210.1	cellular retinoic acid binding protein, partial	1.96	0
>gi|453040527|gb|AGG19524.1	cytosolic malate dehydrogenase, partial	1.87	0
>gi|453040531|gb|AGG19526.1	cytosolic malate dehydrogenase, partial	1.87	0
>gi|4191598|gb|AAD09820.1	sarco(endo)plasmic reticulum-type calcium ATPase	1.86	0
>gi|1247046789|gb|PCG81120.1	hypothetical protein B5V51_26	1.85	0
>gi|913298506|ref|XP_013192624.1	PREDICTED: transferrin-like	1.84	0
>gi|1129876157|gb|APT69916.1	serpin 1c	1.83	0
>gi|1274144777|ref|XP_022832785.1	triosephosphate isomerase	1.83	0
>gi|930673774|gb|KPJ14207.1	ATP-citrate synthase	1.81	0
>gi|1344790093|ref|XP_023937031.1	proteasome subunit alpha type-4	1.76	0
>gi|914571593|gb|KOB74678.1	Cytosolic purine 5'-nucleotidase	1.69	0
>gi|1274140064|ref|XP_022814790.1	malate dehydrogenase, cytoplasmic	1.66	0
>gi|409898429|gb|AFV46312.1	serine proteinase inhibitor 1	1.64	0
>gi|1247036889|gb|PCG72371.1	hypothetical protein B5V51_895	1.63	0
>gi|49659474|dbj|BAD27263.1	transferrin	1.63	0
>gi|913324943|ref|XP_013193819.1	PREDICTED: ATP-citrate synthase	1.61	0
>gi|499064459|gb|AFO54708.2	glycogen phosphorylase	1.6	0
>gi|1274120260|ref|XP_022829095.1	argininosuccinate synthase	1.57	0
>gi|509161083|gb|JAA78662.1	Phosphoglycerate kinase	1.56	0
>gi|1274139732|ref|XP_022814613.1	aldehyde dehydrogenase X, mitochondrial isoform X1	1.53	0
>gi|943962454|ref|XP_014363624.1	PREDICTED: aldehyde dehydrogenase X, mitochondrial-like isoform X1	1.53	0
>gi|1247022895|gb|PCG63527.1	hypothetical protein B5V51_12163	1.52	0
>gi|253750849|gb|ACT35084.1	puromycin-sensitive aminopeptidase	1.52	0
>gi|1247035951|gb|PCG71618.1	hypothetical protein B5V51_1657, partial	1.51	0
>gi|930674982|gb|KPJ15312.1	Rab GDP dissociation inhibitor alpha	1.45	0
>gi|604918802|gb|AHV85204.1	glutathione peroxidase, partial	1.43	0
>gi|930650381|gb|KPI92726.1	Aldehyde dehydrogenase X, mitochondrial	1.43	0
>gi|748585126|dbj|BAQ21252.1	hypothetical protein, partial	1.42	0
>gi|943938726|ref|XP_014371059.1	PREDICTED: bifunctional purine biosynthesis protein PURH	1.42	0
>gi|1344766705|ref|XP_023939557.1	proteasome subunit alpha type-5	1.41	0
>gi|909551198|ref|XP_013138979.1	PREDICTED: acyl-CoA-binding protein homolog	1.36	0
>gi|943951512|ref|XP_014358659.1	PREDICTED: four and a half LIM domains protein 2 isoform X2	1.36	0
>gi|1344794660|ref|XP_023939515.1	ATP-dependent 6-phosphofructokinase	1.33	0
>gi|909563228|ref|XP_013136823.1	PREDICTED: malate dehydrogenase, cytoplasmic	1.33	0
>gi|913309419|ref|XP_013185296.1	PREDICTED: malate dehydrogenase, cytoplasmic isoform X2	1.33	0
>gi|909563622|ref|XP_013137042.1	PREDICTED: proteasome subunit alpha type-4	1.32	0
>gi|943967377|ref|XP_014365662.1	PREDICTED: proteasome subunit alpha type-4	1.32	0
>gi|910314070|ref|XP_013178878.1	PREDICTED: aldehyde dehydrogenase X, mitochondrial-like isoform X2	1.31	0
>gi|55977188|gb|AAV68388.1	ommochrome binding protein 2, partial	1.3	0
>gi|389608757|dbj|BAM17990.1	vacuolar H	1.29	0
>gi|308743359|gb|ADO40102.1	enolase	1.24	0
>gi|512916157|ref|XP_004928564.1	protein obstructor-E	1.2	0
>gi|1061795320|dbj|BAV56810.1	chemosensory protein 6	1.11	0
>gi|1061795337|dbj|BAV56816.1	chemosensory protein 12	1.09	0
>gi|1199376006|ref|XP_021182275.1	aldehyde dehydrogenase X, mitochondrial-like	1.09	0
>gi|1247020593|gb|PCG62781.1	hypothetical protein B5V51_13670, partial	1.06	0
>gi|532579114|gb|AGT99004.1	14-3-3 protein epsilon, partial	1.04	0
>gi|1229729035|ref|XP_022127426.1	rab GDP dissociation inhibitor alpha	0.97	0
>gi|1344799429|ref|XP_023942106.1	rab GDP dissociation inhibitor alpha	0.97	0
>gi|512928008|ref|XP_004931476.1	probable prefoldin subunit 4	0.95	0
>gi|1199407872|ref|XP_021199618.1	proteasome subunit alpha type-5	0.94	0
>gi|1073538807|gb|JAT86515.1	hypothetical protein g.7192, partial	0.93	0
>gi|1073540789|gb|JAT87506.1	hypothetical protein g.7189, partial	0.93	0
>gi|1073546169|gb|JAT90196.1	hypothetical protein g.7188, partial	0.93	0
>gi|1247020010|gb|PCG62625.1	hypothetical protein B5V51_14051, partial	0.86	0
>gi|440211361|gb|AGB91487.1	putative enolase protein, partial	0.86	0
>gi|310780870|gb|ADP23923.1	V-ATPase subunit A	0.85	0
>gi|604918958|gb|AHV85211.1	elongation factor 1 alpha, partial	0.85	0
>gi|914566261|gb|KOB70988.1	Phosphoglyceromutase	0.85	0
>gi|1061795262|dbj|BAV56790.1	odorant binding protein 3	0.83	0
>gi|6625562|gb|AAF19266.1	cytosolic juvenile hormone binding protein 36 kDa subunit	0.79	0
>gi|814544174|dbj|BAR64778.1	carboxylesterase	0.76	0
>gi|1344792757|ref|XP_023938495.1	enolase	0.74	0
>gi|523587998|gb|AGQ53952.1	enolase	0.74	0
>gi|1274138805|ref|XP_022814101.1	enolase isoform X1	0.72	0
>gi|1274113734|ref|XP_022821813.1	protein disulfide-isomerase A3	0.7	0
>gi|1344779420|ref|XP_023935017.1	lambda-crystallin homolog	0.69	0
>gi|1229705643|ref|XP_022114537.1	probable transaldolase	0.66	0
>gi|512917873|ref|XP_004928994.1	succinate--CoA ligase	0.66	0
>gi|909559313|ref|XP_013134703.1	PREDICTED: probable transaldolase isoform X2	0.66	0
>gi|1247034680|gb|PCG70641.1	hypothetical protein B5V51_2750	0.65	0
>gi|768424868|ref|XP_011553406.1	PREDICTED: proteasome subunit alpha type-5-like	0.65	0
>gi|1274122196|ref|XP_022825246.1	pyruvate kinase-like	0.61	0
>gi|1274109639|ref|XP_022819555.1	putative aldehyde dehydrogenase family 7 member A1 homolog	0.59	0
>gi|604919049|gb|AHV85215.1	acetyltransferase, partial	0.59	0
>gi|1274115490|ref|XP_022822779.1	phosphoglucomutase	0.57	0
>gi|913311144|ref|XP_013186238.1	PREDICTED: transketolase	0.51	0
>gi|95102942|gb|ABF51412.1	vacuolar ATP synthase subunit E	0.51	0
>gi|913298363|ref|XP_013192119.1	PREDICTED: hexokinase type 2 isoform X4	0.5	0
>gi|1344816237|ref|XP_023951252.1	dihydropteridine reductase	0.49	0
>gi|604919093|gb|AHV85217.1	catalase, partial	0.47	0
>gi|930675309|gb|KPJ15608.1	1,4-alpha-glucan-branching enzyme	0.46	0
>gi|1209688334|gb|OWR43737.1	6-phosphogluconate dehydrogenase	0.44	0
>gi|909566738|ref|XP_013138753.1	PREDICTED: moesin/ezrin/radixin homolog 1, partial	0.38	0
>gi|930667235|gb|KPJ08323.1	putative enoyl-CoA hydratase, mitochondrial	0.37	0
>gi|1199396931|ref|XP_021193701.1	transketolase-like protein 2	0.34	0
>gi|913311166|ref|XP_013186249.1	PREDICTED: annexin B9 isoform X1	0.34	0
>gi|913311168|ref|XP_013186250.1	PREDICTED: annexin B9 isoform X2	0.34	0
>gi|768435360|ref|XP_011559126.1	PREDICTED: L-lactate dehydrogenase isoform X3	0.33	0
>gi|1274116081|ref|XP_022823105.1	1,4-alpha-glucan-branching enzyme, partial	0.32	0
>gi|1344776341|ref|XP_023934215.1	puromycin-sensitive aminopeptidase	0.32	0
>gi|814544148|dbj|BAR64765.1	alcohol dehydrogenase, partial	0.3	0
>gi|389608629|dbj|BAM17924.1	aliphatic nitrilase, putative	0.28	0
>gi|509180441|gb|JAA88341.1	aspartate aminotransferase, partial	0.26	0
>gi|389608861|dbj|BAM18042.1	dihydrolipoamide dehydrogenase	0.24	0
>gi|557883331|gb|AHA43071.1	serine protease inhibitor 3	0.23	0
>gi|1247035069|gb|PCG70933.1	hypothetical protein B5V51_2419	0.22	0
>gi|697350605|gb|AIT55914.1	vacuolar V-type H(+)-ATPase B subunit	0.21	0
>gi|1020964129|gb|ANA05288.1	storage protein	0	0
>gi|1025716978|gb|ANC55854.1	thioredoxin-like protein	0	0
>gi|1059270759|xy|A0A0Y0BMD0	Chain A, Thioredoxin	0	0
>gi|1061795305|dbj|BAV56805.1	chemosensory protein 1	0	0
>gi|1061795308|dbj|BAV56806.1	chemosensory protein 2	0	0
>gi|1061795312|dbj|BAV56808.1	chemosensory protein 4	0	0
>gi|1061795322|dbj|BAV56811.1	chemosensory protein 7	0	0
>gi|1061795329|dbj|BAV56813.1	chemosensory protein 9, partial	0	0
>gi|1061795332|dbj|BAV56814.1	chemosensory protein 10	0	0
>gi|1073546293|gb|JAT90258.1	hypothetical protein g.7931, partial	0	0
>gi|1127253064|gb|JAV02106.1	Aldehyde reductase-15	0	0
>gi|1129876155|gb|APT69915.1	serine proteinase inhibitor 2	0	0
>gi|1129876159|gb|APT69917.1	serpin 5	0	0
>gi|118572218|gb|ABL06947.1	heat shock protein 70, partial	0	0
>gi|11890404|gb|AAG41120.1	26kDa ferritin subunit	0	0
>gi|1199378246|ref|XP_021183507.1	isocitrate dehydrogenase	0	0
>gi|1199392600|ref|XP_021191337.1	carbonyl reductase	0	0
>gi|1199394285|ref|XP_021192248.1	proteasome subunit beta type-5	0	0
>gi|1209686325|gb|OWR42443.1	proteasome subunit beta 5	0	0
>gi|1209696910|gb|OWR49154.1	proteasome subunit beta 5	0	0
>gi|1209702589|gb|OWR53222.1	Cytochrome c	0	0
>gi|1229705038|ref|XP_022114205.1	uncharacterized protein LOC110992625	0	0
>gi|1229712563|ref|XP_022118347.1	lysozyme-like	0	0
>gi|1229727096|ref|XP_022126357.1	probable isocitrate dehydrogenase	0	0
>gi|1229729220|ref|XP_022127531.1	ADP,ATP carrier protein	0	0
>gi|1229729275|ref|XP_022127561.1	protein obstructor-E	0	0
>gi|1247024460|gb|PCG64221.1	hypothetical protein B5V51_11029	0	0
>gi|1247037163|gb|PCG72597.1	hypothetical protein B5V51_687	0	0
>gi|126742098|gb|ABO27097.1	storage protein 1	0	0
>gi|1274103538|ref|XP_022836310.1	ATP synthase subunit alpha, mitochondrial	0	0
>gi|1274115654|ref|XP_022822868.1	uncharacterized protein LOC111353895	0	0
>gi|1344778242|ref|XP_023934380.1	methionine-R-sulfoxide reductase B1 isoform X2	0	0
>gi|1344802786|ref|XP_023943941.1	profilin	0	0
>gi|1378771410|gb|AWA45966.1	delta class glutathione S-transferase	0	0
>gi|138369030|gb|ABO27098.2	storage protein 2	0	0
>gi|156891151|gb|ABU96713.1	diapausin precursor	0	0
>gi|289187428|gb|ADC92289.1	glutaredoxin, partial	0	0
>gi|310688071|dbj|BAJ23427.1	ribosomal protein S2, partial	0	0
>gi|310688073|dbj|BAJ23428.1	suppressor of profilin 2, partial	0	0
>gi|333827700|gb|AEG19552.1	storage protein	0	0
>gi|343409760|gb|AEM24013.1	triosephosphate isomerase, partial	0	0
>gi|358443112|gb|AEU11802.1	control protein HCTL033, partial	0	0
>gi|359308015|gb|ADK94879.2	juvenile hormone diol kinase	0	0
>gi|363818166|gb|AEW31280.1	14-3-3 zeta, partial	0	0
>gi|363818167|gb|AEW31281.1	14-3-3 zeta, partial	0	0
>gi|389608219|dbj|BAM17721.1	stress-sensitive B	0	0
>gi|389608443|dbj|BAM17831.1	thioredoxin-2	0	0
>gi|389608933|dbj|BAM18078.1	mesencephalic astrocyte-derived neurotrophic factor	0	0
>gi|389609075|dbj|BAM18149.1	proteasome 28kD subunit 1	0	0
>gi|399227024|gb|AFP36378.1	cofilin	0	0
>gi|41057930|gb|AAR98922.1	ribosomal protein S3, partial	0	0
>gi|440200357|gb|AGB85985.1	triosephosphate isomerase, partial	0	0
>gi|440206343|gb|AGB88978.1	phosphogluconate dehydrogenase, partial	0	0
>gi|440206651|gb|AGB89132.1	phosphogluconate dehydrogenase, partial	0	0
>gi|453040547|gb|AGG19534.1	isocitrate dehydrogenase, partial	0	0
>gi|453040551|gb|AGG19536.1	isocitrate dehydrogenase, partial	0	0
>gi|509175647|gb|JAA85944.1	kazal-type proteinase inhibitor	0	0
>gi|509180237|gb|JAA88239.1	Glycogenin-1, partial	0	0
>gi|509181717|gb|JAA88979.1	pyruvate dehydrogenase	0	0
>gi|51243015|gb|AAT99314.1	profilin	0	0
>gi|512917550|ref|XP_004928914.1	L-asparaginase	0	0
>gi|55977182|gb|AAV68385.1	ommochrome binding protein 1, partial	0	0
>gi|55977184|gb|AAV68386.1	ommochrome binding protein 2, partial	0	0
>gi|55977186|gb|AAV68387.1	ommochrome binding protein 2, partial	0	0
>gi|56462254|gb|AAV91410.1	LIM protein 1	0	0
>gi|604918831|gb|AHV85205.1	glutathione-S transferase, partial	0	0
>gi|604918876|gb|AHV85207.1	glutathione-S transferase, partial	0	0
>gi|665985689|gb|AIF80134.1	thioredoxin	0	0
>gi|725611108|gb|AIY31016.1	arginine kinase, partial	0	0
>gi|748585108|dbj|BAQ21243.1	hypothetical protein, partial	0	0
>gi|748585124|dbj|BAQ21251.1	hypothetical protein, partial	0	0
>gi|814544186|dbj|BAR64784.1	carboxylesterase, partial	0	0
>gi|827029694|gb|AKJ54510.1	diapausin A1	0	0
>gi|827552604|ref|XP_012548058.1	bm8 interacting protein 2d-4 isoform X1	0	0
>gi|859108649|gb|JAI18120.1	Glutathione-S-transferase	0	0
>gi|909559311|ref|XP_013134702.1	PREDICTED: probable transaldolase isoform X1	0	0
>gi|909573259|ref|XP_013142282.1	PREDICTED: U6 snRNA-associated Sm-like protein LSm8	0	0
>gi|910323711|ref|XP_013164908.1	PREDICTED: glycerol-3-phosphate dehydrogenase	0	0
>gi|910323715|ref|XP_013164914.1	PREDICTED: glycerol-3-phosphate dehydrogenase	0	0
>gi|913300362|ref|XP_013199597.1	PREDICTED: prostaglandin reductase 1-like	0	0
>gi|913310224|ref|XP_013185739.1	PREDICTED: muscle LIM protein 1-like isoform X2	0	0
>gi|913311895|ref|XP_013186648.1	PREDICTED: isocitrate dehydrogenase	0	0
>gi|913322342|ref|XP_013192380.1	PREDICTED: U6 snRNA-associated Sm-like protein LSm8	0	0
>gi|914548656|gb|KOB61648.1	Stress-sensitive B	0	0
>gi|914562146|gb|KOB68571.1	40S ribosomal protein S12	0	0
>gi|914567525|gb|KOB71760.1	Proteasome subunit alpha type	0	0
>gi|914575918|gb|KOB77880.1	N-alpha-acetyltransferase 38	0	0
>gi|930667800|gb|KPJ08866.1	Glycerol-3-phosphate dehydrogenase	0	0
>gi|943951517|ref|XP_014358661.1	PREDICTED: four and a half LIM domains protein 2 isoform X4	0	0
>gi|95102710|gb|ABF51296.1	peroxiredoxin	0	0
>gi|95102978|gb|ABF51430.1	proteasome subunit alpha type 6-A	0	0
>gi|9622208|gb|AAF89672.1	diapause-associated protein	0	0
>gi|966344323|gb|ALT31641.1	odorant-binding protein 11	0	0
>gi|983174931|gb|AMB21289.1	thioredoxin	0	0
